# Supplementary material for: ASNA1 is essential for cardiac development and function by regulating tail-anchored protein stability and vesicular transport in cardiomyocytes
Source: PLoS Genet. 2025 Dec 10;21(12):e1011964. doi: 10.1371/journal.pgen.1011964 (PMC12694866; doi:10.1371/journal.pgen.1011964)
Supplement: S4 Table — (XLSX) [file pgen.1011964.s007.xlsx]

## Sheet: Fig 1C
Control	Asna1cKO
1.00475	0.0936644
0.951072	0.0726588
1.04418	0.0472296

## Sheet: Fig 1H
	Control							Asna1cKO
E14.5	127.778	134.333	121.444	149				130.289	118	115.222	116	114.989
E16.5	225.111	195.111	184.444	204.222				130.289	118	135.956	124.289	141.778	154.667

## Sheet: Fig 1I
	Control							Asna1cKO
E14.5	130.889	144	141.222	121.667				145.889	130.556	105.789	83.4222	161.333	154.667
E16.5	226.444	188.333	210.444	181.111				145.889	130.556	99.0222	108.311	144.222	107.333

## Sheet: Fig 2B
Category	ID	Name	Source	p-value	q-value Bonferroni	q-value FDR B&H	q-value FDR B&Y	Hit Count in Query List	Hit Count in Genome	Hit in Query List
GO: Cellular Component	GO:0005794	Golgi apparatus		4.114E-11	1.053E-8	1.053E-8	6.450E-8	23	1816	PDXDC1,ACSL3,FAM114A1,GORASP2,COPZ2,GPC3,GLG1,TM9SF4,CD36,ARFGAP1,SEC23IP,SELENOM,H1-0,SEC16A,PAM,FYCO1,PRRC1,GOLGA3,GOLGA4,SEC23A,STX12,ARF4,VAMP3
GO: Cellular Component	GO:0005788	endoplasmic reticulum lumen		1.544E-8	3.952E-6	1.976E-6	1.210E-5	10	336	P4HA2,MFGE8,FSTL1,GPC3,TNC,P3H1,SELENOM,FKBP9,FKBP7,CRTAP
GO: Cellular Component	GO:0030658	transport vesicle membrane		6.772E-7	1.734E-4	5.338E-5	3.269E-4	8	281	SGTA,SEC24A,SEC23IP,SEC16A,PAM,SEC23A,STX12,VAMP3
GO: Cellular Component	GO:0030659	cytoplasmic vesicle membrane		8.606E-7	2.203E-4	5.338E-5	3.269E-4	15	1304	CORO1A,MFGE8,SPARC,COPZ2,CAMK2A,SGTA,SEC24A,CD36,SEC23IP,SEC16A,PAM,VAMP8,SEC23A,STX12,VAMP3
GO: Cellular Component	GO:0012506	vesicle membrane		1.043E-6	2.669E-4	5.338E-5	3.269E-4	15	1324	CORO1A,MFGE8,SPARC,COPZ2,CAMK2A,SGTA,SEC24A,CD36,SEC23IP,SEC16A,PAM,VAMP8,SEC23A,STX12,VAMP3
GO: Cellular Component	GO:0030662	coated vesicle membrane		1.562E-6	3.999E-4	6.666E-5	4.082E-4	7	217	COPZ2,SEC24A,SEC23IP,SEC16A,VAMP8,SEC23A,VAMP3
GO: Cellular Component	GO:0031012	extracellular matrix		7.927E-6	2.029E-3	2.604E-4	1.595E-3	10	665	NPPA,MFGE8,THBS4,SPARC,IGF2,GPC3,TNC,GLG1,P3H1,LAMA2
GO: Cellular Component	GO:0030312	external encapsulating structure		8.138E-6	2.083E-3	2.604E-4	1.595E-3	10	667	NPPA,MFGE8,THBS4,SPARC,IGF2,GPC3,TNC,GLG1,P3H1,LAMA2
GO: Cellular Component	GO:0062023	collagen-containing extracellular matrix		9.350E-6	2.393E-3	2.659E-4	1.629E-3	9	532	NPPA,MFGE8,THBS4,SPARC,IGF2,GPC3,TNC,P3H1,LAMA2
GO: Biological Process	GO:0045184	establishment of protein localization		1.585E-9	3.013E-6	2.848E-6	2.315E-5	22	1998	ACSL3,GORASP2,COPZ2,GLG1,P3H1,SGTA,TM9SF4,SEC24A,CD36,GET3,ARFGAP1,SEC23IP,SEC16A,PAM,UBL4A,EMD,VAMP8,GOLGA4,SEC23A,STX12,ARF4,VAMP3
GO: Biological Process	GO:0015031	protein transport		2.997E-9	5.696E-6	2.848E-6	2.315E-5	21	1867	ACSL3,COPZ2,GLG1,P3H1,SGTA,TM9SF4,SEC24A,CD36,GET3,ARFGAP1,SEC23IP,SEC16A,PAM,UBL4A,EMD,VAMP8,GOLGA4,SEC23A,STX12,ARF4,VAMP3
GO: Biological Process	GO:0061024	membrane organization		1.278E-8	2.429E-5	8.096E-6	6.580E-5	15	951	CORO1A,MFGE8,CAMK2A,SGTA,SEC24A,CD36,GET3,SEC16A,TMPO,UBL4A,EMD,VAMP8,SEC23A,STX12,VAMP3
GO: Biological Process	GO:0051668	localization within membrane		1.735E-8	3.298E-5	8.246E-6	6.702E-5	14	825	ACSL3,GORASP2,GPC3,CAMK2A,SGTA,TM9SF4,GET3,SEC16A,UBL4A,VAMP8,GOLGA4,SEC23A,STX12,VAMP3
GO: Biological Process	GO:0072657	protein localization to membrane		3.695E-8	7.024E-5	1.405E-5	1.142E-4	13	733	ACSL3,GORASP2,GPC3,CAMK2A,SGTA,TM9SF4,GET3,SEC16A,UBL4A,VAMP8,GOLGA4,SEC23A,VAMP3
GO: Biological Process	GO:0016192	vesicle-mediated transport		7.608E-8	1.446E-4	2.410E-5	1.959E-4	19	1822	ACSL3,NPPA,CORO1A,MFGE8,COPZ2,GPC3,CAMK2A,TM9SF4,SEC24A,CD36,ARFGAP1,SEC23IP,SEC16A,VAMP8,GOLGA4,SEC23A,STX12,ARF4,VAMP3
GO: Biological Process	GO:0048193	Golgi vesicle transport		2.110E-7	4.011E-4	5.730E-5	4.657E-4	9	338	ACSL3,COPZ2,SEC24A,SEC23IP,SEC16A,GOLGA4,SEC23A,ARF4,VAMP3
GO: Biological Process	GO:0006886	intracellular protein transport		2.576E-7	4.898E-4	6.122E-5	4.976E-4	14	1026	COPZ2,GLG1,SGTA,TM9SF4,SEC24A,CD36,GET3,SEC23IP,SEC16A,UBL4A,EMD,SEC23A,STX12,ARF4
GO: Biological Process	GO:0046907	intracellular transport		4.839E-7	9.199E-4	1.022E-4	8.308E-4	18	1838	CORO1A,COPZ2,GLG1,CAMK2A,SGTA,TM9SF4,SEC24A,CD36,GET3,SEC23IP,SEC16A,UBL4A,FYCO1,EMD,SEC23A,STX12,ARF4,VAMP3
GO: Molecular Function	GO:0031418	L-ascorbic acid binding		2.560E-5	6.375E-3	6.375E-3	3.887E-2	3	21	P4HA2,P3H1,PAM
GO: Molecular Function	GO:0005518	collagen binding		7.765E-5	1.933E-2	9.403E-3	5.732E-2	4	82	THBS4,SPARC,P3H1,CRTAP
GO: Molecular Function	GO:0005201	extracellular matrix structural constituent		1.730E-4	4.308E-2	9.403E-3	5.732E-2	5	189	MFGE8,THBS4,SPARC,TNC,LAMA2
GO: Molecular Function	GO:0005484	SNAP receptor activity		1.833E-4	4.563E-2	9.403E-3	5.732E-2	3	40	VAMP8,STX12,VAMP3
GO: Molecular Function	GO:0019798	procollagen-proline dioxygenase activity		2.075E-4	5.167E-2	9.403E-3	5.732E-2	2	8	P4HA2,P3H1
GO: Molecular Function	GO:0050839	cell adhesion molecule binding		2.266E-4	5.642E-2	9.403E-3	5.732E-2	8	600	PDXDC1,MFGE8,THBS4,IGF2,TMPO,LRRC59,EMD,GOLGA3
GO: Molecular Function	GO:0031543	peptidyl-proline dioxygenase activity		4.857E-4	1.209E-1	1.728E-2	1.053E-1	2	12	P4HA2,P3H1
GO: Molecular Function	GO:0000149	SNARE binding		6.046E-4	1.505E-1	1.882E-2	1.147E-1	4	140	SEC24A,VAMP8,STX12,VAMP3
GO: Molecular Function	GO:0019842	vitamin binding		1.091E-3	2.717E-1	2.844E-2	1.734E-1	4	164	PDXDC1,P4HA2,P3H1,PAM
Pathway	M894	REACTOME_ASPARAGINE_N_LINKED_GLYCOSYLATION	Reactome Pathways	5.828E-8	3.485E-5	3.485E-5	2.430E-4	10	305	COPZ2,SEC24A,ARFGAP1,SEC23IP,SEC16A,GMPPB,GFPT1,SEC23A,PGM3,ARF4
Pathway	M27933	REACTOME_INSERTION_OF_TAIL_ANCHORED_PROTEINS_INTO_THE_ENDOPLASMIC_RETICULUM_MEMBRANE	Reactome Pathways	8.141E-7	4.868E-4	1.240E-4	8.644E-4	4	22	SGTA,GET3,UBL4A,EMD
Pathway	M27097	REACTOME_ER_TO_GOLGI_ANTEROGRADE_TRANSPORT	Reactome Pathways	8.294E-7	4.960E-4	1.240E-4	8.644E-4	7	155	COPZ2,SEC24A,ARFGAP1,SEC23IP,SEC16A,SEC23A,ARF4
Pathway	MM15232	REACTOME_VESICLE_MEDIATED_TRANSPORT	Reactome Pathways	1.227E-6	7.337E-4	1.365E-4	9.516E-4	12	652	SPARC,COPZ2,SEC24A,CD36,ARFGAP1,SEC23IP,SEC16A,VAMP8,GOLGA4,SEC23A,ARF4,VAMP3
Pathway	MM14786	REACTOME_MEMBRANE_TRAFFICKING	Reactome Pathways	2.107E-5	1.260E-2	1.260E-3	8.783E-3	10	585	COPZ2,SEC24A,ARFGAP1,SEC23IP,SEC16A,VAMP8,GOLGA4,SEC23A,ARF4,VAMP3
Pathway	M27113	REACTOME_COPII_MEDIATED_VESICLE_TRANSPORT	Reactome Pathways	8.085E-5	4.835E-2	3.454E-3	2.408E-2	4	68	SEC24A,SEC23IP,SEC16A,SEC23A
Pathway	M19806	REACTOME_POST_TRANSLATIONAL_PROTEIN_MODIFICATION	Reactome Pathways	2.401E-4	1.436E-1	7.556E-3	5.268E-2	14	1463	MFGE8,COPZ2,FSTL1,GPC3,TNC,SEC24A,ARFGAP1,SEC23IP,SEC16A,GMPPB,GFPT1,SEC23A,PGM3,ARF4
Pathway	M27375	REACTOME_SYNTHESIS_OF_UDP_N_ACETYL_GLUCOSAMINE	Reactome Pathways	3.115E-4	1.863E-1	8.468E-3	5.904E-2	2	8	GFPT1,PGM3
Pathway	MM15356	REACTOME_INTRA_GOLGI_AND_RETROGRADE_GOLGI_TO_ER_TRAFFIC	Reactome Pathways	4.325E-4	2.586E-1	1.096E-2	7.643E-2	5	189	COPZ2,ARFGAP1,GOLGA4,ARF4,VAMP3

## Sheet: Fig 2D
	Control			Asna1cKO
BAG6	0.876047	0.994052	1.1299	0.739533	0.441788	0.465965
SGTA	1.00957	0.985224	1.00521	0.470885	0.476445	0.337732
UBL4A	1.06549	0.955729	0.97878	0.593708	0.555015	0.257216

## Sheet: Fig 2F
	Control			Asna1cKO
EMD	1.12715	0.973356	0.89949	0.451378	0.439304	0.311698
VAMP3	0.972753	0.988875	1.03837	0.490257	0.33309	0.232173
STX12	0.902238	0.888974	1.20879	0.434081	0.383185	0.539693
VAMP8	0.985179	1.04588	0.968937	0.0607502	0.198195	0.163875
LRRC59	0.923485	0.931546	1.14497	2.3934	2.89931	2.10163
TMPO(β)	0.818235	1.067	1.11477	0.993677	1.12108	0.851596

## Sheet: Fig 3B
Category	ID	Name	Source	p-value	q-value Bonferroni	q-value FDR B&H	q-value FDR B&Y	Hit Count in Query List	Hit Count in Genome	Hit in Query List
GO: Molecular Function	GO:0005250	A-type (transient outward) potassium channel activity		3.696E-5	8.870E-3	8.870E-3	5.375E-2	2	4	KCND3,KCNIP2
GO: Molecular Function	GO:0016830	carbon-carbon lyase activity		4.171E-4	1.001E-1	2.853E-2	1.729E-1	3	58	CYP17A1,SHMT1,HDC
GO: Molecular Function	GO:0016832	aldehyde-lyase activity		4.736E-4	1.137E-1	2.853E-2	1.729E-1	2	13	CYP17A1,SHMT1
GO: Molecular Function	GO:0022843	voltage-gated monoatomic cation channel activity		6.460E-4	1.550E-1	2.853E-2	1.729E-1	4	157	CACNG6,KCNC2,KCND3,KCNIP2
Pathway	MM15026	REACTOME_MUSCLE_CONTRACTION	Reactome Pathways	7.232E-5	2.546E-2	1.349E-2	8.692E-2	5	165	CACNG6,KCND3,ACTA1,ATP1A3,KCNIP2
Pathway	M27457	REACTOME_PHASE_1_INACTIVATION_OF_FAST_NA_CHANNELS	Reactome Pathways	1.446E-4	5.090E-2	1.349E-2	8.692E-2	2	7	KCND3,KCNIP2
Pathway	MM15196	REACTOME_CARDIAC_CONDUCTION	Reactome Pathways	1.578E-4	5.553E-2	1.349E-2	8.692E-2	4	103	CACNG6,KCND3,ATP1A3,KCNIP2

## Sheet: Fig 3C
Category	ID	Name	Source	p-value	q-value Bonferroni	q-value FDR B&H	q-value FDR B&Y	Hit Count in Query List	Hit Count in Genome	Hit in Query List
GO: Biological Process	GO:0006888	endoplasmic reticulum to Golgi vesicle-mediated transport		2.273E-21	8.982E-18	8.982E-18	7.957E-17	25	160	GBF1,SEC24A,COPE,COPB2,SEC24D,YIF1A,YIPF5,SCFD1,GOLGA2,SEC23A,SEC13,KDELR2,KDELR3,SEC16B,COPA,COPG1,SEC22B,GOLT1B,SEC31A,SAR1A,ARCN1,ARF4,TMED3,USO1,SEC23IP
GO: Biological Process	GO:0048193	Golgi vesicle transport		3.022E-19	1.194E-15	5.972E-16	5.291E-15	31	338	GBF1,COPZ2,SEC24A,COPE,COPB2,BET1L,SEC24D,YIF1A,YIPF5,ARFGAP3,SURF4,SCFD1,GOLGA5,GOLGA2,SEC23A,SEC13,KDELR2,KDELR3,SEC16B,COPA,COPG1,SEC22B,GOLT1B,SEC31A,SAR1A,ARCN1,ARF4,TMED3,ARL1,USO1,SEC23IP
GO: Biological Process	GO:0006890	retrograde vesicle-mediated transport, Golgi to endoplasmic reticulum		6.622E-13	2.617E-9	8.723E-10	7.728E-9	12	53	GBF1,COPZ2,COPE,COPB2,BET1L,SCFD1,KDELR2,KDELR3,COPA,SEC22B,ARCN1,ARF4
GO: Biological Process	GO:0016192	vesicle-mediated transport		4.840E-10	1.913E-6	4.782E-7	4.236E-6	52	1822	MYO1G,NRG1,GBF1,COPZ2,SPI1,SEC24A,COPE,RIMS3,COPB2,BET1L,ITGAM,TBC1D8B,SEC24D,YIF1A,YIPF5,ARFGAP3,SURF4,SCFD1,PLEK,GOLGA5,GOLGA2,SDC4,SEC23A,TMEM167A,SEC13,TRIM72,KDELR2,KDELR3,SEC16B,NPPA,COPA,COPG1,GRIA2,SEC22B,GOLT1B,HEATR5A,TVP23B,SEC31A,PHETA2,SAR1A,ARCN1,ARF4,TMED3,MSR1,ARL1,CD14,SLC17A9,USO1,ARFGAP1,SEC23IP,SERPINE1,CD24
GO: Biological Process	GO:0007030	Golgi organization		1.095E-8	4.328E-5	8.656E-6	7.669E-5	14	171	GBF1,YIPF5,BHLHA15,SURF4,GOLGA5,GOLGA2,GOLGB1,SEC16B,SEC22B,TMED3,ARL1,GORASP2,USO1,SEC23IP
GO: Biological Process	GO:0090110	COPII-coated vesicle cargo loading		1.522E-8	6.015E-5	1.003E-5	8.882E-5	6	16	SEC24A,SEC24D,SEC23A,SEC13,SEC31A,SAR1A
GO: Biological Process	GO:0045184	establishment of protein localization		3.138E-8	1.240E-4	1.771E-5	1.569E-4	51	1998	CDKN1A,SELENOS,GBF1,COPZ2,SEC24A,COPE,COPB2,BET1L,SRPRA,SERP1,RRBP1,ITGAM,SEC24D,YIF1A,YIPF5,ARFGAP3,P3H1,SURF4,KRT20,SCFD1,PLEK,FKBP1B,GOLGA2,SEC23A,PMAIP1,TMEM167A,SEC13,KDELR2,KDELR3,SEC16B,COPA,COPG1,GRIA2,OOEP,SEC22B,GOLT1B,TVP23B,SEC31A,SAR1A,ARCN1,ARF4,TMED3,MSR1,ARL1,GORASP2,USO1,SEC61G,ARFGAP1,SEC23IP,CD24,RCN3
GO: Biological Process	GO:0015031	protein transport		7.090E-8	2.802E-4	3.502E-5	3.103E-4	48	1867	CDKN1A,SELENOS,GBF1,COPZ2,SEC24A,COPE,COPB2,BET1L,SRPRA,SERP1,RRBP1,ITGAM,SEC24D,YIF1A,YIPF5,ARFGAP3,P3H1,SURF4,KRT20,SCFD1,PLEK,FKBP1B,GOLGA2,SEC23A,PMAIP1,TMEM167A,SEC13,KDELR2,KDELR3,SEC16B,COPA,COPG1,SEC22B,GOLT1B,TVP23B,SEC31A,SAR1A,ARCN1,ARF4,TMED3,MSR1,ARL1,USO1,SEC61G,ARFGAP1,SEC23IP,CD24,RCN3
GO: Cellular Component	GO:0031984	organelle subcompartment		2.234E-18	9.360E-16	9.360E-16	6.193E-15	64	1672	SELENOS,GBF1,COPZ2,MLEC,OST4,SEC24A,COPE,COPB2,BET1L,SRPRA,LRRC59,TMEM214,SSR4,SERP1,RRBP1,IKBIP,GGCX,SLC39A13,STT3A,OSTC,SEC24D,YIF1A,YIPF5,VKORC1,SURF4,SLC35A2,PDIA5,CHPF2,SCFD1,CKAP4,GOLGA5,CHPF,FKBP1B,EIF2AK3,GOLGA2,SLC39A7,GOLGA3,SEC23A,GOLGB1,CREB3,SEC13,KDELR2,KDELR3,DPEP1,SEC16B,SLC37A3,COPA,COPG1,CALU,DNAJC25,MMP23B,CH25H,GRIA2,SEC22B,SEC31A,PHETA2,ARCN1,TMED3,ARL1,GORASP2,SLC30A5,USO1,S…
GO: Cellular Component	GO:0000139	Golgi membrane		4.185E-17	1.754E-14	8.769E-15	5.802E-14	40	705	SGMS2,GBF1,COPZ2,COPE,COPB2,BET1L,SLC39A13,YIF1A,ARFGAP3,SURF4,SLC35A2,CHST12,CHPF2,SCFD1,GOLGA5,CHPF,ACBD3,GOLGA2,GOLGA3,SEC23A,GOLGB1,CREB3,TMEM167A,KDELR2,KDELR3,SEC16B,CHST10,B3GNT9,COPA,COPG1,SEC22B,GOLT1B,ARCN1,TMED3,ARL1,GORASP2,SLC30A5,USO1,ARFGAP1,GALNT5
GO: Cellular Component	GO:0005789	endoplasmic reticulum membrane		2.913E-16	1.220E-13	3.700E-14	2.448E-13	53	1302	SELENOS,COPZ2,MLEC,OST4,SEC24A,COPE,COPB2,SRPRA,LRRC59,TMEM214,SSR4,SERP1,RRBP1,IKBIP,GGCX,SLC39A13,STT3A,OSTC,SEC24D,YIF1A,YIPF5,VKORC1,SURF4,SLC35A2,PDIA5,SCFD1,CKAP4,FKBP1B,EIF2AK3,SLC39A7,SEC23A,CREB3,SEC13,KDELR2,KDELR3,DPEP1,SEC16B,SLC37A3,COPA,COPG1,CALU,DNAJC25,MMP23B,CH25H,GRIA2,SEC22B,SEC31A,ARCN1,TMED3,GORASP2,SLC30A5,SEC61G,TMEM39A
GO: Cellular Component	GO:0098827	endoplasmic reticulum subcompartment		3.532E-16	1.480E-13	3.700E-14	2.448E-13	53	1308	SELENOS,COPZ2,MLEC,OST4,SEC24A,COPE,COPB2,SRPRA,LRRC59,TMEM214,SSR4,SERP1,RRBP1,IKBIP,GGCX,SLC39A13,STT3A,OSTC,SEC24D,YIF1A,YIPF5,VKORC1,SURF4,SLC35A2,PDIA5,SCFD1,CKAP4,FKBP1B,EIF2AK3,SLC39A7,SEC23A,CREB3,SEC13,KDELR2,KDELR3,DPEP1,SEC16B,SLC37A3,COPA,COPG1,CALU,DNAJC25,MMP23B,CH25H,GRIA2,SEC22B,SEC31A,ARCN1,TMED3,GORASP2,SLC30A5,SEC61G,TMEM39A
GO: Cellular Component	GO:0005794	Golgi apparatus		5.295E-16	2.219E-13	4.437E-14	2.936E-13	63	1816	FAM114A1,SGMS2,GBF1,COPZ2,SPP1,COPE,COPB2,BET1L,C11orf24,TMEM214,GDNF,BDKRB2,SLC39A13,DUSP26,YIF1A,YIPF5,ARFGAP3,SURF4,SLC35A2,CHST12,CHPF2,SCFD1,GOLGA5,CHPF,ACBD3,GOLGA2,SDC4,SLC39A7,GOLGA3,SEC23A,GOLGB1,CREB3,TMEM167A,ENTPD7,KDELR2,KDELR3,SEC16B,CHST10,B3GNT9,SOST,COPA,COPG1,CALU,GDF15,SELENOM,SEC22B,GOLT1B,PHETA2,SAR1A,ARCN1,ARF4,TMED3,ARFGEF3,ARL1,GORASP2,MMEL1,SLC30A5,CD14,USO1,ARFGAP1,SEC23…
GO: Cellular Component	GO:0042175	nuclear outer membrane-endoplasmic reticulum membrane network		8.829E-16	3.699E-13	6.165E-14	4.079E-13	53	1337	SELENOS,COPZ2,MLEC,OST4,SEC24A,COPE,COPB2,SRPRA,LRRC59,TMEM214,SSR4,SERP1,RRBP1,IKBIP,GGCX,SLC39A13,STT3A,OSTC,SEC24D,YIF1A,YIPF5,VKORC1,SURF4,SLC35A2,PDIA5,SCFD1,CKAP4,FKBP1B,EIF2AK3,SLC39A7,SEC23A,CREB3,SEC13,KDELR2,KDELR3,DPEP1,SEC16B,SLC37A3,COPA,COPG1,CALU,DNAJC25,MMP23B,CH25H,GRIA2,SEC22B,SEC31A,ARCN1,TMED3,GORASP2,SLC30A5,SEC61G,TMEM39A
GO: Cellular Component	GO:0030135	coated vesicle		8.836E-14	3.702E-11	4.114E-12	2.722E-11	26	361	COPZ2,SEC24A,COPE,COPB2,SEC24D,YIF1A,YIPF5,GOLGA5,GOLGA2,SEC23A,SEC13,KDELR2,KDELR3,SEC16B,COPA,COPG1,SEC22B,SEC31A,PHETA2,SAR1A,EDN1,ARCN1,TMED3,SLC30A5,USO1,SEC23IP
GO: Cellular Component	GO:0030137	COPI-coated vesicle		1.610E-13	6.744E-11	6.744E-12	4.462E-11	11	36	COPZ2,COPE,COPB2,GOLGA5,KDELR2,KDELR3,COPA,COPG1,SEC22B,ARCN1,TMED3
GO: Cellular Component	GO:0030127	COPII vesicle coat		1.522E-8	6.376E-6	2.898E-7	1.918E-6	6	16	SEC24A,SEC24D,SEC23A,SEC13,SEC31A,SAR1A
Pathway	M27097	REACTOME_ER_TO_GOLGI_ANTEROGRADE_TRANSPORT	Reactome Pathways	3.290E-23	5.116E-20	5.116E-20	4.055E-19	27	155	GBF1,COPZ2,SEC24A,COPE,COPB2,BET1L,TUBB3,SEC24D,ARFGAP3,SCFD1,GOLGA2,SEC23A,GOLGB1,SEC13,KDELR2,KDELR3,SEC16B,COPA,COPG1,SEC22B,SEC31A,ARCN1,ARF4,TMED3,USO1,ARFGAP1,SEC23IP
Pathway	M894	REACTOME_ASPARAGINE_N_LINKED_GLYCOSYLATION	Reactome Pathways	1.649E-22	2.565E-19	1.217E-19	9.650E-19	34	305	GBF1,COPZ2,MLEC,SEC24A,COPE,COPB2,BET1L,GFPT1,PGM3,STT3A,TUBB3,SEC24D,ARFGAP3,SCFD1,GMPPB,GMPPA,GOLGA2,SEC23A,GOLGB1,SEC13,KDELR2,KDELR3,SEC16B,CHST10,COPA,COPG1,SEC22B,SEC31A,ARCN1,ARF4,TMED3,USO1,ARFGAP1,SEC23IP
Pathway	M961	REACTOME_TRANSPORT_TO_THE_GOLGI_AND_SUBSEQUENT_MODIFICATION	Reactome Pathways	3.132E-22	4.870E-19	1.217E-19	9.650E-19	28	186	GBF1,COPZ2,SEC24A,COPE,COPB2,BET1L,TUBB3,SEC24D,ARFGAP3,SCFD1,GOLGA2,SEC23A,GOLGB1,SEC13,KDELR2,KDELR3,SEC16B,CHST10,COPA,COPG1,SEC22B,SEC31A,ARCN1,ARF4,TMED3,USO1,ARFGAP1,SEC23IP
Pathway	M27648	REACTOME_COPI_MEDIATED_ANTEROGRADE_TRANSPORT	Reactome Pathways	6.819E-16	1.060E-12	1.515E-13	1.201E-12	18	102	GBF1,COPZ2,COPE,COPB2,BET1L,TUBB3,ARFGAP3,GOLGA2,GOLGB1,KDELR2,KDELR3,COPA,COPG1,ARCN1,ARF4,TMED3,USO1,ARFGAP1
Pathway	M11480	REACTOME_MEMBRANE_TRAFFICKING	Reactome Pathways	3.846E-12	5.981E-9	3.568E-10	2.828E-9	33	629	GBF1,COPZ2,SEC24A,COPE,COPB2,BET1L,TBC1D8B,TUBB3,SEC24D,ARFGAP3,SURF4,SCFD1,GOLGA5,ACBD3,GOLGA2,SEC23A,GOLGB1,KLC3,SEC13,KDELR2,KDELR3,SEC16B,COPA,COPG1,SEC22B,SEC31A,ARCN1,ARF4,TMED3,ARL1,USO1,ARFGAP1,SEC23IP
Pathway	M27507	REACTOME_VESICLE_MEDIATED_TRANSPORT	Reactome Pathways	3.654E-11	5.683E-8	2.991E-9	2.371E-8	34	724	GBF1,COPZ2,SEC24A,COPE,COPB2,BET1L,TBC1D8B,TUBB3,SEC24D,ARFGAP3,SURF4,SCFD1,GOLGA5,ACBD3,GOLGA2,SEC23A,GOLGB1,KLC3,SEC13,KDELR2,KDELR3,SEC16B,COPA,COPG1,SEC22B,SEC31A,ARCN1,ARF4,TMED3,MSR1,ARL1,USO1,ARFGAP1,SEC23IP
Pathway	M27113	REACTOME_COPII_MEDIATED_VESICLE_TRANSPORT	Reactome Pathways	9.415E-10	1.464E-6	7.320E-8	5.802E-7	11	68	SEC24A,SEC24D,SCFD1,GOLGA2,SEC23A,SEC13,SEC16B,SEC22B,SEC31A,USO1,SEC23IP
Pathway	M10294	REACTOME_UNFOLDED_PROTEIN_RESPONSE_UPR	Reactome Pathways	2.361E-9	3.672E-6	1.748E-7	1.386E-6	12	93	SRPRA,SERP1,GFPT1,YIF1A,PDIA5,EIF2AK3,CREB3,FKBP14,KDELR3,SEC31A,ASNS,ARFGAP1
Pathway	M19806	REACTOME_POST_TRANSLATIONAL_PROTEIN_MODIFICATION	Reactome Pathways	5.618E-9	8.737E-6	3.799E-7	3.011E-6	46	1463	CDKN1A,SELENOS,GBF1,COPZ2,MLEC,SPP1,SEC24A,COPE,COPB2,BET1L,GFPT1,GGCX,PGM3,STT3A,TUBB3,SEC24D,ARFGAP3,SCFD1,CKAP4,GMPPB,GMPPA,GOLGA2,SEC23A,GOLGB1,SEC13,KDELR2,KDELR3,SEC16B,CHST10,B3GNT9,COPA,COPG1,TNC,CALU,RCN1,SEC22B,SEC31A,ARCN1,ARF4,TMED3,TIMP1,USO1,ARFGAP1,SEC23IP,KBTBD13,GALNT5
Pathway	M27282	REACTOME_IRE1ALPHA_ACTIVATES_CHAPERONES	Reactome Pathways	1.244E-8	1.935E-5	7.739E-7	6.135E-6	9	50	SRPRA,SERP1,GFPT1,YIF1A,PDIA5,FKBP14,KDELR3,SEC31A,ARFGAP1
Pathway	M167	PID_AP1_PATHWAY	PID Pathways	3.119E-5	4.851E-2	1.673E-3	1.326E-2	7	70	NPPA,FOS,FOSB,EDN1,MT2A,TIMP1,EGR1
Pathway	M2482	BIOCARTA_ARAP_PATHWAY	BioCarta Pathways	5.508E-5	8.565E-2	2.763E-3	2.190E-2	4	17	GBF1,ARFGAP3,COPA,ARFGAP1

## Sheet: Fig 3D
Gene_Name	Asna1cKO				Control
Gbf1	63.4636	59.139	62.9154	46.7058	33.1468	35.0334	35.1036	32.571
Copz2	111.322	121.538	105.39	133.813	52.8067	58.6866	54.016	58.7077
Cope	301.337	303.078	263.852	329.558	168.898	163.48	170.272	180.874
Copb2	251.351	264.486	234.989	255.938	131.145	126.769	125.599	126.762
Bet1l	39.8424	42.195	32.8446	37.4823	21.5527	19.29	23.3065	21.1039
Tubb3	4.01255	5.32462	2.71501	6.38847	1.82484	2.17413	1.58142	3.40529
Arfgap3	48.7741	47.1398	36.5965	44.3778	21.2892	22.0126	21.3071	22.7555
Golga2	104.613	91.9667	93.7661	80.0527	52.208	52.7355	55.0906	55.4707
Golgb1	49.7747	47.8535	45.7309	33.1183	24.9584	26.798	29.0252	26.3919
Kdelr2	237.653	251.012	224.747	260.561	122.314	119.445	127.268	120.357
Kdelr3	166.732	179.777	142.628	183.333	40.8933	41.7927	34.0731	35.3934
Copa	343.938	322.943	312.812	298.034	196.74	180.916	186.585	186.398
Copg1	174.498	167.943	161.779	165.098	103.807	99.4824	94.8082	99.9388
Arcn1	209.565	208.836	192.882	196.571	129.155	120.286	122.931	124.155
Arf4	434.665	443.288	426.059	472.416	275.581	277.877	267.66	275.676
Tmed3	73.7695	80.0621	70.2466	76.1446	42.5751	39.504	42.3345	48.3104
Uso1	73.5596	76.8785	72.3559	64.5875	44.2045	44.8741	46.177	45.5265
Arfgap1	110.86	100.592	95.9412	95.835	51.0639	52.3226	55.4933	53.2132
Sec24a	23.788	19.5903	20.191	13.1734	10.4099	11.0932	10.359	11.7767
Sec24d	85.6026	75.9754	77.1569	64.6383	44.8118	43.6051	50.2512	53.0737
Scfd1	59.7124	62.4921	56.1375	62.2181	36.2727	35.6909	33.6952	37.0394
Sec23a	146.591	142.679	134.789	131.042	66.7152	64.3377	64.821	65.2381
Sec13	240.41	253.987	230.231	267.41	138.902	136.477	124.144	128.785
Sec22b	138.349	143.172	124.437	149.554	60.9789	65.7223	63.9823	66.57
Sec31a	251.053	229.027	232.197	208.917	112.297	116.177	114.588	117.565
Sec23ip	62.3307	57.6155	56.1367	59.7472	36.2281	34.3414	35.3492	36.1715
Sec16b	8.95433	5.43264	5.74717	5.70592	1.0343	1.54787	1.53005	1.01669

## Sheet: Fig 4A
	Control					Asna1cKO
Bip	0.987253	0.893641	0.948305	1.11061	1.06019	1.15763	1.15299	1.04806	0.955031	1.29937
Grp94	1.02557	1.0962	1.05958	0.81804	1.00061	1.24644	0.943973	0.865125	0.832139	0.613302
Dnajc3	1.19304	0.804352	1.07778	0.838423	1.08641	1.03697	1.216	1.26353	1.08217	1.00365
Ero1lb	1.07534	1.15293	0.983692	0.805363	0.982675	0.725771	0.964027	0.830297	0.874084	0.96474
Erp29	1.40968	0.659095	0.87652	0.925668	1.12904	0.938467	1.28319	1.07034	0.568733	0.568726
Pdia4	1.0969	0.828946	1.05625	0.879884	1.13802	0.917765	1.20616	1.17934	1.09872	0.834251
Herpud1	1.0302	0.981584	1.06989	0.978387	0.939934	0.73514	1.05016	0.994183	0.761739	0.979625
Edem2	1.03521	1.05232	0.950663	0.95103	1.01077	0.848324	0.935822	0.924571	0.659026	0.619487
Sel1l	1.02518	1.01464	1.1072	0.805868	1.04712	1.20821	0.918776	1.06206	0.890748	0.618294
Syvn1	1.17036	0.896642	1.06595	0.900675	0.966374	0.715164	1.28266	1.15224	1.18815	1.03834
Atf4	1.21531	1.31776	0.879327	0.881688	0.705914	0.834932	0.811048	1.32327	0.83386	1.01995
Chop10	1.169	0.869251	1.01394	0.977352	0.970454	0.700175	1.13764	1.28263	0.793242	1.11056
Atf3		1.24738	0.828176	0.856097	1.06834	1.07527	0.868728	0.905102	0.935277	0.73286
Trib3	1.10326	0.57916	1.54059	0.881321	0.895672	0.931506	2.16873	2.58855	1.5799	1.58694
Bnip3	1.2211	0.762112	1.10374	0.837153	1.0759	0.819927	0.843371	1.27435	0.634532	0.983372
Lamp1	0.901349	1.15839	0.91856	0.94904	1.07266	1.13396	0.797058	0.866251	0.658871	0.933686
Lamp2	1.24115	0.948419	0.887675	0.861541	1.06121	1.37216	1.23847	1.34008	1.04285	0.893281

[truncated: 15 more sheets: Fig 5B, Fig 5C, Fig 5D, Fig 5E, Fig 5F, Fig 5G, Fig 5H, Fig 6B, Fig 6D, Fig 6F, Fig S1A, Fig S1B, Fig S2A, Fig S2B, Fig S3]
